# Supplementary material for: Targeted Antisense Oligonucleotide-Mediated Skipping of Murine Postn Exon 17 Partially Addresses Fibrosis in D2.mdx Mice
Source: Int J Mol Sci. 2024 Jun 1;25(11):6113. doi: 10.3390/ijms25116113 (PMC11172600; doi:10.3390/ijms25116113)
Supplement: Supplementary file 1 [file ijms-25-06113-s001.zip]

Archive with 1 entries (1 files):
- ijms-3008413-supplementary.pdf
